# Supplementary material for: Analysis of erythrocyte signalling pathways during Plasmodium falciparum infection identifies targets for host-directed antimalarial intervention
Source: Nat Commun. 2020 Aug 11;11:4015. doi: 10.1038/s41467-020-17829-7 (PMC7419518; doi:10.1038/s41467-020-17829-7)
Supplement: Supplementary file 8 — Source Data [file 41467_2020_17829_MOESM8_ESM.xlsx]

## Sheet: Figure 1
Figure 1		Z score
		<-2	-2 to -1.5	-1.5 to -1	-1 to 1	1 to 1.5	1.5 to 2	>2
	uRBC (1)	0	54	105	221	79	154	0
	uRBC (2)	0	39	146	340	61	27	0
	uRBC (3)	0	2	52	427	68	64	0
	uRBC (4)	0	7	33	481	61	31	0
	iRBC Ring-Stage	4	4	28	492	35	20	30
	iRBC Trophozoite-Stage	17	13	40	343	42	32	126
	iRBC Schizont-Stage	19	17	39	428	38	19	53
	Z scores are listed in Supplementary Table 1

## Sheet: Figure 2a
Figure 2a	Ring Stage Fold changes									Trophozoite stage fold changes									Schizont stage fold changes
All values taken from Supplementary Table 1	0.99	1.04	1.53	1.13	0.75	0.78	1.15	0.81		1.03	1.09	2.65	1.38	1.45	0.87	1.27	1.13		0.64	0.97	0.88	1.19	0.74	1.43	0.85	1.16
	1.23	1.03	1.37	1.13	0.85	0.73	0.78	0.77		1.24	1.26	0.39	1.72	0.72	1.9	0.87	1.57		0.77	0.58	0.95	1.19	1.42	1.49	1.1	1.48
	1.17	1.1	0.85	1.06	0.67	1	0.64	1.22		1.54	0.69	1.03	1.54	1.89	1.59	1.4	1.59		1.06	0.77	1.32	1.24	0.4	1.47	0.79	0.91
	0.92	0.88	1.08	0.97	0.73	0.86	1.06	1.1		0.87	1.2	1.64	0.89	0.58	1.8	0.66	1.18		0.56	1.87	0.77	1.04	1.1	0.66	0.58	0.79
	1.01	1.09	1.22	0.97	0.43	1.08	0.89	1.32		1.2	1.86	1.1	0.74	1.18	1.12	0.86	1.13		0.79	1.02	0.77	1.2	1.36	0.81	0.74	0.9
	1.06	1.33	0.95	0.77	0.73	0.94	0.68	1.28		1.17	1.28	0.79	1.52	1.14	1.36	0.77	1.24		0.65	0.5	0.41	0.83	0.95	1.1	0.83	1.35
	1.07	1.08	0.72	1.28	0.57	0.98	0.65	1.2		0.85	1.04	1.18	1.46	1.26	0.94	0.78	1.61		0.78	0.84	1.25	1.6	0.64	0.82	1.84	0.99
	1.4	0.95	0.66	0.99	0.63	0.84	0.62	1.37		1.38	0.91	1.85	1.16	0.67	1.16	2.65	1.36		0.87	1.04	1.58	1.16	0.57	0.64	1.19	0.71
	0.92	0.97	1.22	1.22	0.63	0.97	1.63	0.98		1	0.78	2.62	1.27	0.62	0.64	1.83	1.14		0.71	0.72	0.47	1.18	1.37	1.06	1.36	1.22
	1.79	0.88	1.36	1.12	0.56	0.8	1.18	0.94		0.94	1.25	1.1	1.25	2.24	1.33	1.84	2.01		1.07	2.11	0.83	0.7	1.03	1.02	1.2	0.9
	1.69	1.04	0.82	1.08	0.98	0.79	1.04	1.14		2.53	2.91	1.38	0.77	1.41	1.03	1.57	1.33		2.63	1.42	1.53	1.26	1.19	0.89	1.09	0.83
	1.17	1.44	1.2	0.94	0.7	1.17	1.45	1.39		0.9	1.85	2.57	1.48	1.53	0.53	0.73	1.13		0.66	1.2	1.07	1.39	1	0.9	1.28	0.94
	0.97	1.09	1.12	1.08	0.77	0.72	0.86	1.15		1.13	1.38	1.29	1.91	0.94	1.23	1.56	1.3		0.7	1.38	1.03	1.31	1.36	1.12	1.42	0.92
	0.89	1.19	0.97	1.23	0.9	1	1.22	1.01		0.54	1.44	1.03	1.59	0.88	1.18	1.63	1.42		0.76	0.69	1.36	0.73	1.04	1.2	0.98	0.75
	1.2	1.02	1.07	1.21	1.07	1.08	1.52	1.05		1.56	1.23	1.79	1.02	1.03	1.47	1.41	1.15		0.62	1.01	0.88	0.9	1.27	1.35	0.71	1.27
	0.99	1.02	1.41	1.04	0.86	1.24	0.92	0.99		0.96	1.53	1.31	1.02	1.35	1.42	0.7	2.01		0.8	1.78	0.86	1.12	0.84	0.71	0.91	0.79
	1.25	1.08	1.05	1.09	0.87	1.29	0.79	1.16		1.21	2.23	1.06	1.27	0.77	1.14	0.99	1.42		1.06	1.23	1.15	1.13	1.37	3.56	1.49	1.26
	1.3	1.8	1.03	1.2	0.78	1.17	0.81	1.08		1.33	1.38	1.65	1.46	1.62	2.37	2.48	1.1		0.93	1.15	1.31	0.96	1.37	1.21	0.79	0.67
	1.17	1.06	1.13	1.18	0.97	1.14	1.06	1.1		1.88	1.88	1.09	1.1	1.56	1.26	1.08	1.77		1.26	0.9	1.28	0.96	0.89	1.31	2.66	1.28
	1.08	1.33	1.06	1.2	0.97	1.21	0.92	1.1		1.01	1.14	1.67	1.2	0.69	1.12	4.56	1.09		0.9	0.77	1.04	0.83	1.08	0.82	1.17	0.72
	0.95	1.11	1.28	1.05	0.75	0.99	1.92	0.86		0.8	1.15	1.61	0.62	0.61	0.53	1.69	1.84		0.63	2.21	0.71	1.22	1.01	1.8	0.79	1.16
	0.91	0.82	1.22	0.9	0.7	0.83	1.04	1.22		0.85	1.89	0.97	1.99	0.71	2.17	1.6	0.68		0.81	0.9	1.16	0.82	1.31	0.84	0.67	0.83
	0.99	1.14	1.24	1.22	0.75	1.43	0.96	1.06		1.1	1.43	1.39	0.89	1.49	0.71	0.84	1.92		0.94	0.83	1.29	0.91	1.07	0.93	0.89	1.25
	1.09	1.09	1.21	0.83	0.88	0.9	0.88	1.08		1.21	1.12	1.42	1.04	1.34	0.84	1	1.27		1.38	0.93	0.73	1.84	0.8	1.32	1.32	0.7
	1.49	0.99	1.23	0.92	0.87	0.77	1.06	0.94		1.48	1.4	1	2.57	0.82	1.91	1.86	1.81		1.38	1.01	1.52	0.77	1.12	1.3	1.26	1.38
	1.69	1.56	1.05	1.22	0.84	1.66	1.09	1.01		1.51	1.11	1.88	0.72	1.05	1.48	1.01	0.82		2.01	1.27	0.93	1.07	1.15	0.97	1.13	1.16
	1.34	1.06	1.26	0.99	0.75	1.04	1.02	1.01		1.65	1.68	1.18	1.58	1.26	0.94	0.9	1.63		1.79	0.93	1.16	0.58	0.74	1.2	0.89	0.89
	1.17	1.13	1.09	1.16	0.83	0.65	0.8	1.25		1.55	1.26	1.68	1	0.56	1.25	0.83	1.61		1.38	1.56	1.67	0.74	1.03	1.05	1.06	2.17
	1.22	0.92	1.22	0.99	0.8	1.2	0.87	1.05		1.54	2.43	2.29	1.01	0.63	0.86	1.67	1.14		0.71	1.17	1.61	0.66	0.86	0.59	0.76	1.58
	0.86	1.38	1.36	1.06	0.74	1.29	0.87	1.1		0.9	1.57	1.99	0.82	0.91	0.63	0.96	1.82		1.22	1.96	0.54	1.53	1.17	1.07	0.74	1.21
	1.28	0.96	1.27	0.81	0.76	0.52	0.68			1.31	2.37	0.79	1.85	1.11	0.48	0.45	2.24		1.35	0.68	0.75	1.2	0.93	1.03	0.44	1.28
	1.48	1.33	0.79	1.45	0.79	0.8	0.67			1.55	0.61	1.19	1.4	0.55	0.78	0.92	1.91		0.64	0.98	0.6	1	2.05	0.91	0.81
	1.01	0.8	0.86	1.22	0.68	1.05	0.82			0.86	1.12	0.93	0.88	1.96	0.78	1.11	1.52		1.13	0.95	1.41	0.84	1.46	1.32	0.62
	1.7	1.04	1.09	0.79	1.05	0.66	0.9			2.16	1.04	2.31	0.79	0.86	2	1.03	1.87		1.15	0.89	0.82	0.64	1.37	1.25	0.98
	1.25	0.93	1.36	0.73	0.89	1.43	0.89			1.38	1.01	1.18	0.39	0.82	1.42	1.3	1.48		2	0.93	0.7	1.18	1.2	1.05	0.98
	1.15	0.98	1.14	0.52	0.9	1.09	0.82			1.85	1.49	0.94	1.1	1.19	1.6	1.37	1.94		2.07	1.35	1.04	1.72	0.7	0.82	0.75
	1.29	0.9	1.06	0.8	0.88	1.23	0.76			1.89	1.91	1.33	1.75	0.7	1.31	0.76			1.03	0.87	1.15	1.2	1.44	1.2	1.22
	1.14	1.38	1.12	0.86	0.65	1.15	0.6			1.46	1.34	1.08	1.83	0.97	1.88	1.86			0.61	0.91	0.75	0.77	1.4	0.8	0.7
	1.22	1.07	1.13	0.94	1.05	1.46	1.21			0.93	1.11	1.22	0.67	0.94	0.61	1.13			0.81	1.37	1.04	1.04	1.14	0.88	0.9
	1.13	1.05	1.13	0.73	0.9	0.99	0.87			1.47	1.81	0.83	0.87	0.83	0.61	0.8			0.86	0.66	0.82	0.68	1.24	1.38	0.5
	1.05	1.36	1.13	0.78	0.74	0.96	0.65			1.41	0.64	0.62	0.84	0.85	1.95	0.5			1.19	1.33	1.67	1.6	1.2	1.52	0.72
	1.06	0.93	0.61	0.77	1.03	1.27	0.53			0.34	1.66	1.95	2.41	0.87	2.29	0.66			0.74	1.32	0.58	1.06	0.84	0.98	0.77
	0.71	1.18	1.17	0.96	0.88	1.6	0.58			0.96	1.78	0.89	1.33	0.6	1.27	0.79			1	0.93	0.7	0.87	1.01	1.37	0.83
	0.94	1.24	0.94	0.74	0.69	1.08	0.62			1.36	0.99	0.87	0.65	1.12	2.1	0.76			0.81	2	1	1.27	1.01	0.95	0.72
	1.05	0.91	0.89	0.72	0.79	1.23	0.77			1.15	2.88	1.2	1.71	1	1.44	0.85			1.11	1.92	1.06	1.09	0.8	1.23	1.1

## Sheet: Figure 2b
Figure 2b		fold decrease > 1	fold increase > 1
	Rings	1	0
	Trophozoites	6	23
	Schizonts	6	11
All values tallied from Supplementary Table 1

## Sheet: Figure 2c
Figure 2c		Ring	Trophozoite	Schizont
All values taken from Supplementary Table 1		1.28	1.13	0.79
		1.12	2.57	1.53
		1.36	2.62	1.58
		1.28	1.67	1.28
		1.43	2	1.32
		1.06	2.48	1.49
		1.32	1.18	0.91
		1.22	1.56	1.28
		0.86	0.9	0.71
		0.88	0.69	0.58
		1.15	1.85	2
		0.99	1.12	1.31
		1.14	1.89	2.21
		1.01	1.3	0.94
		1.08	1.53	1.01
		1.69	1.51	1.38
		1.17	1.03	1.02
		0.79	1.33	1.06
		1.05	1.47	0.81
		0.94	0.96	0.74
		0.71	0.34	1.19
		0.8	0.64	0.64
		0.87	1.35	1.27
		0.86	1.03	1.04
		1.14	1.18	0.82
		1	1.23	0.9
		1.07	0.88	1.36
		0.72	0.53	0.89
		1.13	1.2	1
		0.89	0.87	0.7
		1.17	1.55	1.79
		0.98	2.24	1.37
		1.34	1.65	2.01
		1.1	1.26	0.97
		0.97	0.91	0.84
		1.46	1.88	1.2
		0.78	0.77	0.84
		0.97	1.56	1.37
		1.14	2.01	1.22
		0.9	1.11	0.81
		0.82	0.92	0.44
		1.06	1.09	1.31
		0.67	0.45	0.74
		1.2	1.24	0.9
		0.82	1.3	0.98
		1.16	2.01	1.27
		0.98	1.36	0.99
		1.27	1.99	1.61
		1.33	1.88	1.15
		1.24	1.47	1.2
		1.04	1.84	1.36
		0.66	1.18	0.41
		1.05	1.36	1
		1.04	1.15	0.81
		1.06	1.41	0.86
		0.88	1.49	1.31
		1.04	1.48	1.3
		1.2	1.38	0.83
		1.08	1.8	1.47
		1.38	2.43	1.56
		1.06	1.11	1.01
		0.87	0.83	0.89
		1.04	1.12	0.98
		1.22	1.57	1.16
		0.92	0.87	0.56
		0.94	1.14	0.71
		1.22	1.85	1.25
		0.79	0.79	0.54
		0.99	1.12	0.83
		1.1	1.14	0.89
		1.38	1.91	1.35
		0.99	1.03	0.64
		0.75	0.71	1.01
		1.09	1.42	1.25
		0.87	1.34	1.07
		1.22	0.9	1.13
		0.8	1.83	1.19
		1.18	1.38	1.23
		1.06	1.91	1.32
		1.66	1.68	1.27
		1.13	1.31	1.22
		1.28	2.23	1.78
		1.8	1.36	0.81
		0.98	1.43	0.9
		1.09	1.31	0.82
		1.15	1.59	1.48
		1.1	1	0.71
		0.92	0.73	1.09
		0.86	1.57	1.2
		1.45	1.4	0.93
		1.56	0.76	0.75
		0.6	1.37	0.98
		0.76	1.61	1.16
		1.05	0.86	0.64
		1.01	0.86	1.46
		0.89	0.82	1.37
		0.9	1.19	1.2
		0.88	1.06	0.86
		1.03	0.62	0.57
		0.56	1.15	0.75
		0.99	1.54	1.06
		1.17	0.61	0.68
		0.8	1.61	1.35
		1.37	1.42	1.29
		1.23	1.62	1.37
		0.97	0.93	0.61
		1.13	0.96	0.8
		0.99	0.85	0.78
		1.07	1.27	1.16
		1.12	1.46	1.03
		1.14	2.31	1.41
		1.36	0.82	0.7
		1.01	1.4	1.1
		1.06	0.61	0.88
		0.96	1.14	0.9
		1.11	2.91	2.11
		1.44	0.61	1.08
		0.7	1.26	1.15
		0.83	1.39	1.16
		1.21	1.29	1.07
		0.97	1.75	1.72
		0.86	1.41	1.03
		0.7	1.21	1.06
		1.25	1.59	1.31
		1.21	1.81	1.37
		1.36	1.11	0.91
		1.05	1.04	0.95
		0.93	1.55	1.35
		1.48	1.66	1.33
		1.18	1.04	0.5
		0.95	1.28	1.02
		1.08	1.14	1.36
		0.57	1.86	1.87
		1.33	0.64	0.66
		0.93	1.86	1.32
		1.09	1.09	1.11
		1.03	0.61	0.8
		0.99	1.46	0.83
		0.99	1.52	1.2
		1.28	0.74	1.04
		0.77	0.89	1.24
		0.97	2.65	1.92
		1.37	0.67	0.64
		0.63	1.84	1.28
		1.22	1.2	0.77
		1.09	1.2	0.79
		1.01	1.38	1.15
		1.25	1.09	0.67
		0.86	1.77	1.26
		1.1	1.42	0.92
		1.05	1.1	0.79
		1.1	1.1	0.47
		0.82	1.54	1.19
		0.97	1.89	2.07
		1.29	1.79	1.36
		1.41	0.54	0.76
		0.89	0.78	1.03
		1.05	0.48	1.07
		0.8	1.42	1.35
		1.29	0.89	0.82
		0.83	2.16	1.13
		1.7	1.88	1.26
		1.17	0.85	1.24
		1.03	0.87	1.2
		0.88	0.83	1.14
		0.74	0.91	0.86
		0.76	1.81	1.25
		1.01	0.62	0.83
		0.9	1.44	0.95
		1.15	0.6	0.84
		0.69	0.85	0.72
		0.81	0.97	1.44
		1.05	0.94	1.4
		0.9	1	0.73
		1.05	1.08	1.15
		1.13	1.96	2.05
		1.05	0.63	1.03
		0.74	1.05	1.12
		0.75	1.16	0.82
		0.97	0.94	1.1
		0.84	0.65	0.87
		0.72	1.89	1.42
		0.73	1.33	1.06
		0.74	0.99	0.91
		0.81	1.12	0.66
		0.94	1.03	0.95
		1.08	0.83	1.04
		1.13	1.01	0.9
		1.08	2.1	1.37
		1.23	0.84	0.67
		0.88	1.64	1.32
		1.22	0.77	0.7
		0.94	1.54	1.38
		1.22	2.41	1.6
		0.96	0.78	0.83
		0.62	1.27	0.83
		0.94	0.93	0.6
		1.09	1.23	0.69
		1.02	1.33	1.04
		1.12	0.72	0.74
		0.67	1.85	1.53
		1.45	1.25	0.72
		1.04	0.78	1.04
		0.88	1.26	1.21
		1.21	1.14	0.71
		1.17	0.82	0.8
		0.84	1.27	1.12
		1.2	2.37	1.96
		1.33	1.49	0.93
		0.9	0.94	0.7
		1.06	1.85	1.42
		1.09	1.4	1.2
		1.22	1.13	0.7
		0.87	1.02	0.9
		1.09	1.63	1.42
		1.52	1.1	1.18
		0.8	0.79	0.84
		0.73	0.88	1
		0.79	0.39	0.64
		0.52	0.99	0.93
		0.91	1.63	1.38
		1.25	0.72	0.77
		0.99	1.18	1.12
		1.08	1.33	0.9
		1.39	0.7	0.71
		0.79	1.48	1.26
		1.08	1.13	0.7
		0.97	1.56	0.62
		1.2	1.91	1.39
		1.23	1.19	0.75
		0.86	0.9	0.66
		1.17	1.72	1.19
		1.06	1.6	0.79
		0.96	1	1.01
		0.78	0.97	0.71
		1.24	0.82	0.66
		0.81	0.94	1
		0.9	1.65	1.15
		1.13	1.24	0.77
		1.23	1.03	0.62
		0.89	0.63	0.59
		0.52	2.65	1.84
		1.63	0.76	0.83
		0.77	1.12	1.01
		0.79	1.03	1.03
		1.07	2.53	2.63
		1.69	0.7	0.7
		0.65	0.96	0.76
		0.68	0.79	0.77
		0.62	0.66	0.72
		0.58	0.5	0.5
		0.53	0.94	0.97
		0.65	1.42	1.49
		1.08	1.59	1.43
		0.86	1.9	0.83
		1	1.13	0.8
		1.15	0.87	0.93
		0.73	0.55	0.74
		0.68	0.56	1.17
		0.8	1.11	0.77
		0.79	0.79	1.05
		0.72	0.86	0.95
		1.29	1.26	0.68
		0.63	0.84	0.93
		0.77	0.84	0.91
		0.77	0.78	0.74
		0.66	1.01	0.58
		1.06	1	0.9
		0.99	0.8	0.89
		0.65	1.01	1.17
		0.98	1.69	2.66
		1.04	4.56	0.74
		1.92	0.77	1.07
		0.65	0.94	1.22
		1.79	1.86	0.58
		1.21	0.86	0.93
		0.68	1.18	1.27
		1.09	1.71	0.87
		0.75	1.34	1.04
		1.07	1.61	1.04
		1.22	0.87	1.16
		0.78	1.92	1.8
		1.08	2.17	0.84
		1.43	0.71	0.82
		0.9	0.53	0.85
		0.83	0.87	0.98
		0.64	1.27	0.65
		1.08	1.17	0.96
		1.06	1.2	0.77
		1.05	0.67	1.23
		0.73	1.27	1.52
		0.78	2.29	0.98
		1.6	1.41	0.91
		0.92	1.04	0.72
		0.92	0.68	0.81
		1.06	0.85	0.63
		0.91	0.8	0.94
		0.95	1.1	1.2
		0.99	1.83	0.77
		0.94	1.15	0.93
		0.82	1.33	0.77
		1.3	1.1	1.67
		0.95	1.95	1.52
		1.17	1.88	1.2
		1.26	1.25	1.84
		1.2	2.57	1.17
		1.22	1.57	1.07
		0.96	1.58	1.18
		1.16	1.48	0.96
		1.49	1.25	1.13
		1.08	1.1	0.58
		1.2	1.46	0.79
		1.18	0.89	0.87
		0.94	0.66	1.06
		0.89	1.38	1.38
		1.4	1.67	0.82
		0.87	1.95	1.6
		1.27	0.62	0.73
		0.61	1.16	1.22
		1.22	1.02	3.56
		1.04	1.99	1.67
		1.22	2.37	1.2
		1.14	2.29	0.79
		1.36	1.38	1.38
		1.19	1.08	1.26
		0.92	1.44	1.19
		1.02	1.01	1.05
		1.02	1.53	0.88
		0.77	1.6	2
		1.23	1.31	1.1
		1.05	2.88	0.93
		1.53	1.13	0.75
		0.77	1.26	1.32
		0.92	1.22	1.16
		1.13	1.78	0.4
		1.24	1.68	1.09
		1.22	0.58	1.1
		0.43	1.45	1.38
		0.85	1.18	0.89
		0.73	1.21	1.06
		1.09	1	0.89
		1.06	1.38	0.88
		1.13	0.69	1.28
		0.75	0.39	1.21
		0.85	1.48	2.17
			1.82	1.58
			1.94
			1.87
			1.52
			2.24
			1.91

## Sheet: Figure 3b
Figure 3b	All raw values are available in Supplementary Table 1

## Sheet: Figure 4a
Figure 4a	All raw values are available in Supplementary Table 1

## Sheet: Figure 4c
Figure 4c	Full length western blots are available in Supplementary Figure 6

## Sheet: Figure 4d
Figure 4d	Ring Stage treatment (parastemia (%))											Trophozoite stage treatment (parastemia (%))											Schizont stage treatment (parastemia (%))
	Time (hours post invasion)	DMSO			SB590885			Artemisinin				Time (hours post invasion)	DMSO			SB590885			Artemisinin				Time	DMSO			SB-590885			Artemisinin
	0	5	5	5	5	5	5	5	5	5		22	5	5	5	5	5	5	5	5	5		36	5	5	5	5	5	5	5	5	5
	4	5.51095	4.98561	5.14905	5.36496	4.93525	5.04742	5.27372	5.05755	5.06775		26	4.86348	5.00807	5.12365	4.38567	5.31452	5.10046	4.48806	5.06452	5.35549		40	5.37611	4.34551	4.81241	5.22124	4.52055	4.69697	5.81858	4.51294	4.59596
	22	5.87591	4.92806	4.92547	5.25547	4.76259	4.5393	6.14963	5.33094	5.16938		36	4.74403	4.3871	4.20402	4.40273	4.24193	4.05719	3.68601	4.23387	4.034		52	24.5575	8.06697	8.94661	25.2212	4.73364	6.1544	17.0575	4.83257	7.43146
	36	5.05474	4.90648	4.91192	3.37591	4.92806	4.57995	4.72628	5.39568	5.36585		52	20.8191	13.7903	14.2195	19.7952	11.9355	13.6785	1.58703	5.92742	6.12056
	52	25.365	8.70504	8.46884	4.58029	6.1223	6.74119	5.36496	3.45324	3.22493

## Sheet: Figure 5a
Figure 5a	All raw values are available in Supplementary Table 1

## Sheet: Figure 5c
Figure 5c	Full length western blots are available in Supplementary Figure 6

[truncated: 4 more sheets: Figure 6b, Figure 6c, Figure 6d, Figure 6e]
